# Supplementary material for: Cathelicidin Attenuates Hyperoxia-Induced Lung Injury by Inhibiting Ferroptosis in Newborn Rats
Source: Antioxidants (Basel). 2022 Dec 4;11(12):2405. doi: 10.3390/antiox11122405 (PMC9774284; doi:10.3390/antiox11122405)
Supplement: Supplementary file 1 [file antioxidants-11-02405-s001.zip]

Archive with 1 entries (1 files):
- antioxidants-1986476-supplementary.pdf
